# Supplementary material for: Regulation of Cisplatin Resistance in Lung Cancer Cells by Nicotine, BDNF, and a β-Adrenergic Receptor Blocker
Source: Int J Mol Sci. 2022 Oct 24;23(21):12829. doi: 10.3390/ijms232112829 (PMC9657603; doi:10.3390/ijms232112829)
Supplement: Supplementary file 1 [file ijms-23-12829-s001.zip]

Archive with 1 entries (1 files):
- ijms-1924568-SI.pdf
